# Supplementary material for: Sports nutrition knowledge and perceptions among professional basketball athletes and coaches in Lebanon-a cross-sectional study
Source: BMC Sports Sci Med Rehabil. 2021 May 17;13:53. doi: 10.1186/s13102-021-00280-6 (PMC8130284; doi:10.1186/s13102-021-00280-6)
Supplement: Supplementary file 1 — Additional file 1: Dataset. (data analyzed during the study). [file 13102_2021_280_MOESM1_ESM.xlsx]

## Sheet: Sheet1
ID	Age	Gender	R_Nationality	R_College_Major	Player_Coach_ST	NTR_courses	Numbr_NTRcourses	Numbr_basic_NTRcourses	Numbr_advanced_NTRcourses	Numbr_Basic_SportsNTR	Numbr_Advanced_SportsNTR	Yrs_ProfPlay	Diet_Consult_NTRist	Spoken_Team_NTRist	Club_NTRist	Educ_BannedSuppl	CHO_notEaslyDigst_Protein_1	CHO_notEaslyDigst_Fat_2	Food_Potato_AfterExercise_3	Food_Honey_AfterExercise_4	Eggs_Protein_OthethanMeat_5	Legumes_Protein_OtherthanMeat_6	Protein_MuscleEnergy_7	Protein_notStored_8	IncreaseProtein_IncreaseMuscleMass_9	Fat_Calories_10	IronDef_DecrseaeO2Blood_11	Cheese_SourceIron_12	VitSupp_Active_13	ExcessVitSupp_HarmActive_14	Vit_SourceEnergy_15	Carrots_VitA_16	WholeFatMilk_VitD_FatFreeMilk_17	WholeFatMilk_VitD_LowFatMilk_18	Fiber_DecrConstip_19	Fiber_DecrCholes_20	Fiber_PreventCancer_21	Dehydration_ImpairPerfor_22	Thirst_NeedLiquid_23	IngestLargFluid_Better_IngestSmallAmt_24	SportDrink_ReplaceFluid_25	Alcohol_MreCal_ThanProtein_26	Caff_Incre_Dehydr_27	Endurance_DiffDiet_ShortDuration_28	FitPerson_ImprovePerfo_ConsGreaterAmt_29	TwiceKG_twiceCal_runMile_30	HighPercentFat_WeighLessGreatMusMass_31	NTR_WideVarietyFood_32	SkipMeal_LoseWeight_33
1	29	0	1	1	1	0	1	1	0	0	0	5	0	1	2	1	0	1	1	1	1	1	0	1	1	1	1	1	0	0	0	1	0	1	1	0	0	0	0	1	1	0	0	0	1	0	0	1	1
2	23	0	1	1	1	1	999	999	999	999	999	3	1	1	1	1	1	1	0	0	1	1	0	0	1	0	0	1	0	0	1	1	0	1	0	0	0	0	1	1	0	1	1	1	1	0	0	0	1
3	28	0	1	1	1	0	5	0	5	0	5	9	0	0	0	0	1	1	0	0	1	1	1	0	1	0	1	1	0	1	0	1	0	0	1	1	1	1	0	1	1	1	1	0	0	0	1	1	1
4	22	0	1	1	1	0	1	1	0	0	0	1	1	1	1	1	1	0	0	0	1	0	0	1	0	0	0	0	0	0	0	1	0	1	1	1	0	1	0	0	0	1	1	0	0	1	1	0	1
5	24	0	1	1	1	0	3	3	0	3	0	6	1	1	1	0	0	0	0	0	1	0	0	1	0	0	1	0	0	0	0	1	0	0	1	1	0	1	0	0	0	1	1	0	0	0	1	1	1
6	21	0	1	1	1	1	999	999	999	999	999	1	1	1	2	1	0	0	0	1	1	1	0	1	0	0	1	0	0	1	1	0	1	1	0	0	0	0	0	0	0	0	0	1	0	0	0	0	0
7	19	0	1	1	1	1	999	999	999	999	999	1	1	1	1	1	1	1	0	0	1	0	0	0	0	1	0	1	1	1	1	1	1	0	0	1	0	1	1	0	0	0	1	1	1	0	0	0	1
8	28	0	1	1	1	1	999	999	999	999	999	6	1	0	1	1	1	1	0	1	0	0	0	1	1	1	0	1	0	0	1	1	1	0	0	0	0	1	0	0	0	0	0	0	0	1	0	0	0
9	26	0	1	1	1	1	999	999	999	999	999	4	1	1	1	1	1	0	0	1	1	1	0	0	1	0	0	0	0	0	1	0	0	0	0	0	0	0	1	0	0	1	1	0	0	1	0	0	0
10	24	0	1	1	1	1	999	999	999	999	999	1	1	1	1	1	1	0	1	0	0	0	0	1	0	0	1	1	1	0	0	1	1	1	0	1	1	1	0	0	0	1	1	0	0	0	0	1	1
11	28	0	1	1	1	1	999	999	999	999	999	4	1	1	1	1	1	1	1	0	1	1	0	1	0	1	1	0	1	0	0	1	1	1	1	1	1	1	0	1	0	1	1	0	1	0	0	0	0
12	27	0	1	1	1	1	999	999	999	999	999	4	1	1	1	1	1	0	1	0	0	0	0	1	0	0	1	0	0	0	0	0	0	0	1	0	1	1	1	1	0	1	0	1	1	1	1	1	1
13	29	0	1	1	1	0	1	1	0	.	0	9	0	1	2	0	1	0	0	1	1	1	0	1	0	0	1	0	0	1	0	1	0	1	1	1	1	1	0	0	0	1	0	1	0	0	0	1	1
14	28	0	1	1	1	1	999	999	999	999	999	3	1	1	1	0	1	1	0	0	0	1	0	1	0	0	1	0	0	0	0	1	0	0	0	1	1	1	1	0	0	1	1	0	0	0	0	1	0
15	28	0	1	1	1	0	1	1	0	0	0	6	1	1	1	1	1	0	1	1	1	0	0	1	0	1	0	0	0	0	0	0	1	1	1	1	1	0	0	0	0	1	1	1	0	1	0	1	0
16	27	0	1	1	1	1	999	999	999	999	999	4	0	1	1	1	1	0	1	1	1	1	0	1	0	0	1	0	1	0	0	0	0	0	1	0	0	1	0	0	0	1	1	0	0	0	1	1	0
17	25	0	1	1	1	1	999	999	999	999	999	3	1	1	2	1	0	0	1	1	1	1	0	1	0	0	1	0	0	0	1	0	1	1	1	1	1	0	0	1	0	1	0	0	1	0	0	1	0
18	29	0	1	1	1	1	999	999	999	999	999	6	1	1	2	1	1	0	1	0	1	1	0	1	0	0	1	0	0	1	0	0	0	0	0	0	0	0	0	1	1	1	1	0	0	0	1	1	1
19	26	0	1	1	1	1	999	999	999	999	999	2	1	1	1	1	0	0	1	1	1	1	0	1	0	0	1	0	0	1	1	0	0	0	1	1	1	0	0	0	0	1	0	1	1	1	1	1	1
20	25	0	2	1	1	0	2	2	0	2	0	3	0	1	1	0	1	1	1	0	0	1	1	1	0	0	1	1	0	0	1	0	0	0	1	1	1	1	0	1	0	1	1	0	0	0	1	0	1
21	25	0	2	1	1	0	1	1	0	.	0	4	1	1	2	0	1	1	1	0	0	0	0	0	0	0	0	0	0	0	0	0	0	0	0	0	0	0	0	1	0	0	0	0	0	0	0	0	0
22	20	0	1	1	1	1	999	999	999	999	999	3	0	1	1	0	1	1	0	1	1	1	1	0	0	0	1	0	0	1	1	1	0	0	1	1	1	1	0	1	0	1	1	0	1	0	1	0	1
23	26	0	1	1	1	0	1	1	0	0	0	5	1	1	1	1	1	1	0	1	1	1	0	1	0	0	1	0	0	0	0	0	0	1	0	1	1	1	0	0	0	1	1	0	0	0	0	1	0
24	18	0	1	1	1	1	999	999	999	999	999	2	1	1	1	0	1	0	0	0	1	0	0	1	0	0	0	1	0	1	0	0	0	0	0	0	0	1	0	0	0	0	0	0	0	1	1	1	1
25	28	0	1	1	1	1	999	999	999	999	999	5	0	1	1	0	1	1	0	0	1	1	0	1	0	0	1	1	1	1	0	1	1	1	0	1	1	1	1	1	1	1	1	0	0	1	1	1	1
26	25	0	1	1	1	1	999	999	999	999	999	5	1	1	1	1	1	1	0	0	1	0	1	0	0	0	0	0	1	0	0	1	0	0	0	1	1	1	0	1	1	0	1	0	0	0	0	1	0
27	29	0	1	1	1	0	2	1	1	0	1	9	1	1	2	0	1	0	1	1	1	1	1	0	1	1	1	0	1	1	1	1	1	1	1	1	1	1	0	0	0	1	1	0	0	0	1	1	1
28	24	0	1	1	1	1	999	999	999	999	999	2	1	1	2	1	1	1	0	0	1	1	1	1	0	0	1	0	0	0	1	0	1	1	0	0	0	0	1	1	1	0	0	1	1	1	1	1	0
29	28	0	1	1	1	0	1	1	0	0	0	5	1	1	2	1	1	1	0	0	1	1	0	1	0	0	1	0	0	0	0	1	0	0	1	1	1	1	0	0	0	1	1	0	1	0	0	0	1
30	29	0	1	1	1	1	999	999	999	999	999	4	1	1	2	1	1	0	0	1	1	1	0	1	0	0	1	0	0	1	0	0	1	1	0	0	0	1	0	0	0	1	1	1	1	0	0	0	0
31	28	0	1	1	1	1	999	999	999	999	999	6	1	1	2	1	1	1	0	0	1	1	0	1	0	1	1	0	0	1	0	1	1	1	0	0	0	1	0	1	1	0	0	1	1	0	0	0	0
32	25	0	1	1	1	0	2	1	1	0	1	2	1	1	1	1	1	0	1	1	1	1	0	1	0	0	1	1	0	0	0	0	1	1	1	1	1	1	0	1	0	1	1	1	1	0	0	1	0
33	22	0	1	1	1	1	999	999	999	999	999	1	1	1	1	1	1	1	0	0	1	1	0	1	0	0	1	0	1	1	0	1	0	0	0	0	1	1	0	1	0	1	1	0	0	0	1	0	0
34	18	0	1	1	1	1	999	999	999	999	999	1	1	1	2	1	0	0	1	1	1	1	0	1	0	1	1	1	0	0	0	1	1	0	0	1	1	1	0	1	1	1	1	0	1	0	1	1	1
35	27	0	1	1	1	0	1	1	0	0	0	4	1	1	1	1	1	0	1	1	1	1	0	1	0	0	1	0	0	1	0	0	0	1	0	1	1	0	0	0	0	1	1	0	0	0	0	1	0
36	27	0	1	1	1	1	999	999	999	999	999	4	1	1	1	1	1	1	1	0	1	1	0	1	0	0	1	1	0	0	0	1	1	1	1	0	1	1	0	0	0	1	1	0	1	0	0	0	0
37	29	0	1	1	1	0	1	1	0	0	0	7	1	1	2	1	1	0	0	1	1	1	0	1	0	0	0	1	0	1	1	0	0	1	0	1	0	0	0	0	0	1	1	0	0	0	0	1	0
38	28	0	1	1	1	1	999	999	999	999	999	5	1	1	2	1	1	1	0	1	1	1	0	1	0	0	1	1	0	0	0	1	1	1	0	1	1	1	0	1	0	1	1	1	1	0	0	0	0
39	28	0	1	1	1	1	999	999	999	999	999	7	0	1	2	1	1	1	0	0	1	1	0	1	0	1	0	1	0	0	0	0	1	1	0	0	0	0	0	0	0	1	0	0	0	0	1	1	0
40	25	0	1	1	1	1	999	999	999	999	999	5	1	1	1	1	0	0	1	0	1	0	0	1	0	1	0	0	0	0	0	0	0	1	0	1	1	1	0	0	0	1	1	1	1	0	0	0	1
41	41	0	1	1	1	1	999	999	999	999	999	22	0	0	1	1	1	1	0	0	1	1	0	0	0	0	1	1	0	0	0	0	0	0	1	0	0	1	0	1	0	0	0	0	0	0	0	1	1
42	28	0	1	1	1	1	999	999	999	999	999	4	1	1	1	1	1	1	0	0	0	1	0	1	0	0	1	0	0	1	0	0	0	0	0	0	0	1	0	1	1	1	1	0	0	1	0	0	0
43	28	0	1	0	1	1	999	999	999	999	999	7	0	1	2	0	1	1	0	1	1	1	1	1	0	0	1	0	1	0	0	1	1	0	0	1	1	1	0	0	0	1	1	0	1	0	0	1	0
44	28	0	1	1	1	1	999	999	999	999	999	4	1	1	2	1	1	0	0	0	0	1	0	1	0	0	0	1	0	0	0	1	0	1	0	0	1	1	0	1	1	1	1	1	0	0	0	0	0
45	25	0	1	1	1	1	999	999	999	999	999	5	1	1	1	1	0	0	0	1	1	1	0	1	0	0	1	0	0	0	1	0	0	0	1	1	1	1	1	1	0	0	1	1	0	1	1	1	1
46	27	0	1	1	1	1	999	999	999	999	999	7	1	0	2	1	0	1	0	0	0	1	1	1	0	0	0	0	0	0	0	1	1	1	0	1	1	1	0	0	0	0	0	1	1	1	0	0	0
47	29	0	1	1	1	1	999	999	999	999	999	9	1	1	1	1	0	1	0	0	1	1	0	1	0	0	1	0	0	0	0	1	1	1	0	0	0	1	0	1	1	1	1	0	1	0	0	0	1
48	25	0	1	1	1	0	1	1	0	0	0	0	1	1	1	1	1	0	1	0	0	0	0	0	1	0	0	1	1	0	0	1	0	1	1	1	1	1	0	1	1	1	0	1	0	1	0	0	0
49	29	0	1	1	1	1	999	999	999	999	999	9	1	1	2	1	0	0	0	0	0	0	0	1	1	1	1	0	1	0	0	0	1	0	0	0	0	1	0	1	0	1	1	0	1	0	0	0	1
50	27	0	1	1	1	1	999	999	999	999	999	4	1	1	2	1	0	1	0	0	1	1	0	1	0	1	0	0	0	0	0	1	0	1	1	0	1	1	0	0	0	1	1	1	1	1	1	1	1
51	27	0	1	1	1	1	999	999	999	999	999	5	1	1	1	1	0	1	0	0	1	1	0	1	0	0	0	1	1	0	0	1	1	1	0	1	1	1	0	1	0	1	1	1	1	0	1	1	1
52	26	0	1	1	1	1	999	999	999	999	999	3	1	1	2	0	0	1	0	1	1	1	0	1	0	1	0	1	0	1	0	1	1	1	1	1	0	1	0	1	0	0	1	0	1	0	1	1	0
53	21	0	1	1	1	1	999	999	999	999	999	2	1	1	1	1	0	0	0	0	1	0	0	1	0	0	1	0	0	1	0	0	0	0	1	1	1	1	0	1	1	1	1	0	0	0	1	0	0
54	29	0	1	1	1	0	1	1	0	0	0	5	1	1	1	0	0	0	1	0	1	1	0	1	0	0	1	0	0	0	0	1	0	1	1	0	1	1	0	0	0	1	0	1	0	0	0	1	0
55	25	0	1	0	1	0	2	1	1	1	1	2	0	0	0	0	0	1	0	1	1	1	1	1	0	0	1	0	0	1	0	1	0	0	1	1	0	0	0	0	1	1	1	0	0	1	1	1	1
56	24	0	1	1	1	0	2	2	0	0	0	4	1	1	1	1	0	1	0	1	1	1	0	1	1	0	0	1	0	1	0	1	1	0	1	0	1	1	1	0	0	1	1	0	0	0	1	1	1
57	23	0	1	1	1	1	999	999	999	999	999	7	0	0	0	0	0	0	1	0	1	1	1	0	1	0	1	0	0	1	1	1	1	1	0	1	0	1	1	0	1	0	0	0	1	1	0	0	0
58	29	0	1	1	1	1	999	999	999	999	999	3	1	1	2	1	1	0	0	1	0	1	0	1	0	0	1	0	0	0	1	0	1	1	0	0	0	1	0	0	0	0	0	0	1	0	0	0	1
59	28	0	1	1	1	1	999	999	999	999	999	4	1	1	2	1	1	1	0	1	1	1	0	1	0	0	1	1	1	1	0	1	0	0	0	0	1	1	0	0	0	1	1	0	0	0	0	0	1
60	27	0	1	1	1	1	999	999	999	999	999	6	1	1	1	1	0	0	1	1	1	1	0	1	0	1	0	0	0	0	0	1	0	0	0	1	1	1	0	0	0	1	1	0	0	0	0	1	1
61	26	0	1	1	1	1	999	999	999	999	999	3	1	1	2	0	1	1	0	0	1	0	0	1	0	0	1	0	0	0	0	0	0	0	1	1	1	1	0	1	1	1	1	0	0	0	1	1	1
62	27	0	1	1	1	1	999	999	999	999	999	5	1	1	1	0	0	0	0	0	1	0	0	1	0	0	1	0	0	1	0	1	0	0	1	1	0	1	0	0	1	1	1	0	0	0	1	1	1
63	28	0	1	1	1	0	2	1	1	0	1	4	1	1	2	1	1	1	1	0	0	1	0	1	0	0	1	1	0	0	0	1	1	1	0	1	1	1	0	1	0	1	1	0	0	0	1	1	1
64	25	0	1	1	1	0	1	1	0	1	0	2	1	1	2	1	0	0	0	0	1	1	0	1	0	0	1	0	0	0	0	0	0	0	1	1	1	1	0	1	0	0	0	0	0	0	0	1	1
65	23	0	1	1	1	0	1	1	0	1	0	5	1	1	1	1	1	1	1	1	1	1	0	1	0	0	0	0	0	0	0	0	0	1	0	0	1	1	0	0	0	1	0	0	0	0	1	1	0
66	26	0	1	1	1	1	999	999	999	999	999	3	1	0	1	0	1	0	1	0	1	1	0	1	0	1	0	0	0	0	0	0	0	0	0	0	0	0	0	0	0	0	1	0	0	0	0	0	0
67	23	0	1	1	1	1	999	999	999	999	999	5	1	1	1	1	0	1	0	0	1	0	0	0	1	0	0	1	0	0	0	1	1	0	0	1	0	1	0	0	0	1	0	0	0	0	1	0	1
68	29	0	1	.	1	1	999	999	999	999	999	7	1	1	1	1	1	1	0	0	1	1	1	0	0	0	0	1	1	1	1	1	1	0	0	1	1	0	0	0	0	1	1	0	1	1	1	0	0
69	26	0	1	1	1	0	1	1	0	0	0	5	1	1	1	1	0	0	0	1	1	0	0	1	0	0	1	0	0	0	1	1	0	0	0	1	1	1	0	1	1	1	1	0	0	1	1	0	0
70	28	0	2	1	1	1	999	999	999	999	999	6	1	1	1	1	1	0	0	1	1	1	0	1	0	0	0	0	0	0	0	0	0	0	1	1	1	1	0	0	0	1	0	0	0	0	1	0	1
71	28	0	1	1	1	0	1	1	0	.	0	4	1	1	1	1	1	1	1	0	1	1	0	1	0	1	0	0	0	0	0	0	0	0	1	0	0	1	0	0	0	1	1	0	0	0	1	1	0
72	25	0	1	1	1	1	999	999	999	999	999	7	1	1	0	1	0	0	0	0	1	0	0	1	0	1	0	0	0	1	0	1	0	0	0	0	0	0	0	0	0	0	0	1	0	0	0	0	1
73	21	0	1	1	1	1	999	999	999	999	999	2	0	1	1	0	1	1	0	0	1	1	1	1	0	0	1	1	0	0	0	0	0	0	1	0	0	1	0	0	0	0	0	0	0	1	1	1	1
74	23	0	1	1	1	0	1	1	0	0	0	6	1	1	1	1	0	0	0	0	0	1	0	0	0	0	1	0	0	0	0	0	0	0	0	0	1	1	0	0	0	0	1	0	0	0	1	1	1
75	26	0	1	1	1	1	999	999	999	999	999	6	1	1	1	1	0	0	1	1	1	1	1	1	0	0	0	0	0	0	0	0	0	0	0	0	0	1	0	0	0	1	1	0	0	0	0	1	0
76	29	0	1	1	1	1	999	999	999	999	999	8	1	1	1	1	0	0	0	1	1	0	0	1	0	0	1	0	0	1	0	1	0	0	0	0	0	1	0	0	0	1	0	0	0	1	1	1	0
77	27	0	1	1	1	1	999	999	999	999	999	8	1	1	1	1	1	0	1	0	1	0	0	0	1	1	1	0	1	1	1	1	1	0	1	1	0	0	0	1	1	0	1	0	0	1	1	0	0
78	16	0	2	.	1	1	999	999	999	999	999	1	1	1	1	1	0	1	1	1	0	0	1	0	1	1	1	1	1	0	0	1	0	0	0	0	1	0	1	0	0	1	1	0	1	0	1	1	0
79	27	0	1	1	1	0	2	0	2	0	1	5	0	0	0	0	0	0	1	0	1	1	1	0	1	0	1	1	0	0	0	1	1	0	0	1	1	1	0	1	0	1	1	0	1	0	0	1	1
80	30	0	1	1	1	0	2	2	0	0	0	9	1	1	2	1	1	1	0	0	0	1	0	1	0	0	1	1	0	1	0	1	0	0	0	1	1	1	0	0	0	1	0	0	0	0	1	1	1
81	30	0	2	1	1	1	999	999	999	999	999	8	0	1	2	0	0	0	0	0	0	0	0	0	0	0	0	0	0	0	0	0	0	0	0	0	0	0	0	0	0	0	0	0	0	0	0	0	0
82	33	0	1	1	1	1	999	999	999	999	999	9	1	1	1	1	1	0	1	0	1	0	0	1	0	0	1	1	0	1	1	1	0	0	0	0	0	0	0	1	0	1	1	0	0	1	1	1	1
83	30	0	1	0	1	1	999	999	999	999	999	10	0	1	1	0	0	0	0	0	1	1	0	0	0	0	1	0	0	0	0	0	0	0	1	0	1	1	0	1	0	0	1	0	0	1	1	1	1
84	32	0	1	1	1	0	1	1	0	0	0	7	1	1	1	1	0	1	1	1	1	1	0	1	1	1	1	0	0	0	0	1	1	1	1	0	1	1	0	1	1	0	0	0	0	0	1	1	0
85	36	0	1	1	1	1	999	999	999	999	999	21	0	0	1	0	1	1	0	0	1	1	0	0	0	0	0	1	0	0	0	1	0	0	1	0	0	1	0	0	0	0	1	0	0	0	0	0	1
86	31	0	1	1	1	1	999	999	999	999	999	8	0	0	2	1	1	1	0	1	1	1	0	1	0	0	1	0	0	0	1	0	1	0	1	1	1	0	1	1	1	0	1	0	0	1	0	1	1
87	31	0	1	1	1	1	999	999	999	999	999	7	1	1	1	1	1	0	0	0	1	1	0	1	1	0	1	0	0	0	0	1	0	1	1	0	1	1	1	0	0	1	1	0	0	0	0	1	0
88	30	0	1	1	1	0	1	1	0	0	0	5	1	0	1	0	1	1	0	0	1	1	0	1	1	0	1	0	1	1	1	0	1	1	0	1	1	0	1	1	1	1	1	1	1	1	1	0	1
89	32	0	1	1	1	0	1	1	0	.	0	5	1	1	1	1	1	0	0	1	1	1	0	1	0	0	1	1	0	0	0	1	1	1	1	1	0	1	0	0	0	1	1	1	1	1	1	1	0
90	32	0	1	1	1	1	999	999	999	999	999	8	1	1	1	1	1	1	0	0	0	0	1	1	0	0	1	1	1	1	0	1	1	0	1	0	0	0	0	1	1	0	0	0	0	1	1	1	0
91	30	0	1	1	1	0	1	1	0	0	0	5	1	1	1	1	0	0	1	0	1	1	0	1	0	1	1	0	0	0	1	1	0	0	1	1	0	0	1	1	1	0	0	0	0	1	0	0	0
92	32	0	1	1	1	1	999	999	999	999	999	7	1	1	1	0	1	0	1	1	1	1	0	1	0	0	1	1	0	0	0	1	0	1	0	0	1	1	0	1	0	1	1	0	1	0	0	1	0
93	32	0	1	1	1	1	999	999	999	999	999	10	1	1	1	1	0	0	0	1	1	0	0	1	0	0	0	0	0	1	0	1	0	0	1	1	1	1	0	0	0	1	1	1	1	0	0	0	0
94	34	0	1	1	1	1	999	999	999	999	999	9	1	0	2	1	0	0	0	1	1	1	0	1	0	0	1	1	1	0	0	0	0	1	1	1	0	1	0	1	0	1	1	0	0	0	1	1	0
95	31	0	1	1	1	0	1	1	0	.	0	8	1	1	2	1	0	1	1	1	1	1	0	1	0	0	1	1	1	0	1	1	1	1	0	1	1	0	1	0	0	1	1	1	1	1	1	1	1
96	35	0	1	1	1	1	999	999	999	999	999	8	1	1	1	1	1	1	1	1	1	1	0	1	0	0	1	0	0	1	0	1	0	0	0	0	0	1	0	0	0	1	1	0	0	1	0	0	1
97	30	0	1	1	1	1	999	999	999	999	999	8	1	1	2	1	1	0	0	1	1	1	0	1	0	0	1	0	0	0	0	1	0	0	1	1	1	0	1	1	0	1	1	0	0	0	0	1	1
98	30	0	1	1	1	1	999	999	999	999	999	6	1	1	1	1	0	0	1	1	1	1	0	1	1	1	1	0	0	0	0	1	0	0	0	0	0	1	0	0	0	0	0	1	0	1	0	0	1
99	33	0	1	1	1	1	999	999	999	999	999	9	1	1	1	1	0	1	0	1	1	1	0	1	0	0	0	0	0	0	1	1	0	0	0	0	0	0	0	1	0	1	1	1	0	1	1	1	0
100	31	0	1	1	1	1	999	999	999	999	999	8	1	1	2	1	1	1	0	0	0	1	0	1	0	0	0	1	0	0	0	1	1	0	0	1	0	1	0	1	1	0	1	0	0	0	0	0	0
101	30	0	1	1	1	0	1	1	0	1	0	7	0	1	2	1	1	1	1	0	0	1	0	1	0	0	1	1	1	0	0	1	0	0	0	0	1	1	0	?	?	?	?	?	?	?	?	?	1
102	30	0	1	1	1	0	1	1	0	0	0	5	1	1	2	1	1	0	1	0	1	1	0	0	0	0	1	1	1	0	0	1	0	0	0	1	1	1	0	?	?	?	?	?	?	?	?	?	0
103	30	0	1	1	1	1	999	999	999	999	999	6	1	1	1	1	1	1	0	0	1	1	0	1	0	0	1	0	1	0	0	1	0	1	0	0	1	1	0	?	?	?	?	?	?	?	?	?	0
104	33	0	1	1	1	1	999	999	999	999	999	7	1	1	2	1	1	1	0	1	1	1	0	1	1	0	0	0	1	1	1	0	0	0	0	0	0	0	0	?	?	?	?	?	?	?	?	?	0
105	37	0	1	1	1	1	999	999	999	999	999	10	1	1	1	1	1	0	0	0	0	0	1	0	1	1	0	1	1	1	1	0	0	1	1	0	1	1	0	?	?	?	?	?	?	?	?	?	0
106	32	0	1	1	1	1	999	999	999	999	999	8	0	1	2	1	1	1	0	0	0	1	1	1	1	1	0	0	1	0	0	0	1	1	0	1	1	1	0	?	?	?	?	?	?	?	?	?	1
107	31	0	1	1	1	1	999	999	999	999	999	6	1	0	1	0	1	1	0	1	1	1	0	0	1	1	1	0	1	0	0	1	1	0	1	1	0	1	0	?	?	?	?	?	?	?	?	?	1
108	33	0	1	1	1	1	999	999	999	999	999	7	1	1	2	1	1	0	0	1	1	0	0	0	0	0	0	1	1	0	0	0	1	0	1	1	1	0	1	?	?	?	?	?	?	?	?	?	0
109	32	0	1	1	1	0	1	1	0	1	0	8	1	1	1	0	1	0	0	0	0	1	0	1	1	1	1	1	0	1	1	1	0	0	1	1	0	0	1	?	?	?	?	?	?	?	?	?	0
110	31	0	1	1	1	1	999	999	999	999	999	6	1	1	1	1	1	0	1	0	1	1	0	1	1	0	1	0	0	1	0	1	0	0	0	0	0	1	0	?	?	?	?	?	?	?	?	?	0
111	30	0	1	1	1	0	2	1	1	0	0	5	1	1	1	1	1	1	1	0	1	1	0	1	0	0	1	0	0	0	0	0	1	0	0	1	1	1	0	?	?	?	?	?	?	?	?	?	1
112	32	0	1	1	1	1	999	999	999	999	999	6	1	1	1	1	1	1	0	0	1	1	0	1	0	0	1	0	1	0	0	1	0	0	1	1	1	1	0	?	?	?	?	?	?	?	?	?	0
113	31	0	1	1	1	1	999	999	999	999	999	7	1	1	2	1	1	1	0	0	0	1	0	1	1	1	0	0	0	0	1	1	0	1	0	1	1	1	0	?	?	?	?	?	?	?	?	?	1
114	31	0	1	1	1	0	2	2	0	.	0	7	0	1	2	1	1	0	0	0	1	1	0	1	0	0	1	0	0	0	0	1	0	0	1	1	1	1	0	?	?	?	?	?	?	?	?	?	0
115	31	0	1	1	1	1	999	999	999	999	999	14	1	1	1	1	1	0	1	0	1	1	1	0	0	0	0	0	0	0	0	0	0	0	1	1	0	1	0	?	?	?	?	?	?	?	?	?	1
116	35	0	1	1	1	1	999	999	999	999	999	13	1	1	1	1	1	0	1	0	1	0	0	1	0	1	1	1	0	0	0	0	1	1	0	0	1	0	0	?	?	?	?	?	?	?	?	?	1
117	33	0	1	1	1	0	2	1	1	1	1	5	0	0	1	0	1	1	0	1	1	1	1	0	0	1	1	0	0	1	1	1	0	1	1	0	0	1	0	?	?	?	?	?	?	?	?	?	1
118	30	0	1	1	1	1	999	999	999	999	999	8	1	1	1	1	0	0	1	1	1	1	0	1	0	0	1	0	0	0	1	1	1	1	0	1	1	1	0	?	?	?	?	?	?	?	?	?	1
119	33	0	1	1	1	1	999	999	999	999	999	6	1	1	1	1	1	0	0	1	1	1	0	1	0	0	1	0	0	0	0	1	0	0	0	1	1	1	0	?	?	?	?	?	?	?	?	?	1
120	32	0	1	1	1	1	999	999	999	999	999	7	1	1	2	1	1	0	0	0	1	1	0	1	0	0	1	1	0	0	0	0	0	0	0	0	0	1	0	?	?	?	?	?	?	?	?	?	1
121	34	0	1	1	1	1	999	999	999	999	999	12	0	1	2	1	1	0	0	1	1	1	0	1	0	0	1	0	0	0	0	1	1	1	1	1	1	1	0	?	?	?	?	?	?	?	?	0	0
122	39	0	1	.	1	1	999	999	999	999	999	20	1	1	1	1	1	1	0	1	1	1	0	1	0	0	1	0	0	0	0	1	1	1	0	1	1	1	0	?	?	?	?	?	?	?	?	1	1
123	31	0	1	1	1	1	999	999	999	999	999	10	1	1	1	1	0	0	0	0	0	1	0	1	1	0	0	0	0	1	0	1	1	1	0	1	1	1	0	?	?	?	?	?	?	?	?	0	0
124	34	0	1	1	1	1	999	999	999	999	999	13	1	1	1	1	1	1	0	0	1	1	0	1	1	0	1	0	0	1	0	1	1	1	0	0	0	1	0	?	?	?	?	?	?	?	?	0	0
125	33	0	1	1	1	0	.	.	.	.	.	3	0	0	0	0	0	0	1	0	1	1	0	0	1	0	1	0	0	1	0	1	1	1	1	1	1	1	0	?	?	?	?	?	?	?	?	1	0
126	26	1	1	1	1	0	1	1	0	0	0	9	1	1	1	0	1	1	0	1	1	1	0	0	0	0	1	1	0	1	1	1	0	0	1	1	1	1	0	?	?	?	?	?	?	?	?	1	1
127	28	1	1	1	1	0	1	1	0	0	0	10	0	0	1	1	1	1	0	0	1	0	0	0	0	0	0	0	0	1	0	0	0	0	1	0	1	1	0	?	?	?	?	?	?	?	?	0	1
128	24	1	1	1	1	0	1	1	0	0	0	8	0	1	1	1	1	1	0	0	1	0	0	1	0	0	0	0	0	1	0	0	0	0	1	0	1	1	0	?	?	?	?	?	?	?	?	0	0
129	24	1	1	0	1	0	15	5	10	0	0	11	0	1	1	0	1	1	0	0	1	1	0	0	0	0	1	1	1	1	1	1	0	0	1	1	1	1	0	?	?	?	?	?	?	?	?	1	1
130	23	1	1	1	1	1	999	999	999	999	999	8	1	1	1	0	1	0	0	1	1	0	0	0	0	1	0	1	0	1	0	1	0	0	0	0	1	0	0	?	?	?	?	?	?	?	?	1	0
131	22	1	2	1	1	1	999	999	999	999	999	3	0	1	1	1	0	0	0	0	1	1	1	0	0	0	1	0	0	1	0	0	0	0	1	1	0	1	0	?	?	?	?	?	?	?	?	1	1
132	23	1	1	1	1	1	999	999	999	999	999	4	0	1	0	1	1	1	0	1	1	0	0	1	0	0	0	0	0	0	0	1	0	0	0	0	1	1	0	?	?	?	?	?	?	?	?	1	1
133	22	1	1	1	1	1	999	999	999	999	999	4	0	1	1	1	0	0	0	0	1	1	0	1	0	0	1	0	0	1	0	1	0	0	0	0	0	1	0	?	?	?	?	?	?	?	?	1	0
134	25	1	1	1	1	1	999	999	999	999	999	10	0	0	1	0	1	1	1	1	1	1	0	1	0	0	1	1	0	1	0	1	0	0	0	1	1	1	0	?	?	?	?	?	?	?	?	0	1
135	27	1	1	1	1	1	999	999	999	999	999	6	1	1	1	1	1	1	1	1	1	1	0	1	0	0	1	1	0	1	0	0	0	0	0	1	1	1	0	?	?	?	?	?	?	?	?	0	1
136	29	1	1	1	1	1	999	999	999	999	999	7	0	0	1	1	1	1	0	0	1	1	1	0	0	0	0	1	1	1	0	0	0	1	1	1	1	1	0	?	?	?	?	?	?	?	?	0	0
137	18	1	1	1	1	1	999	999	999	999	999	5	0	1	1	1	0	0	0	0	1	0	0	0	0	0	0	0	0	0	0	1	1	0	0	1	0	0	0	?	?	?	?	?	?	?	?	0	0
138	25	1	1	1	1	1	999	999	999	999	999	10	0	1	1	0	1	1	0	0	1	0	0	0	0	0	0	0	1	1	0	1	0	0	1	1	1	1	0	?	?	?	?	?	?	?	?	1	1
139	28	1	1	1	1	1	999	999	999	999	999	12	0	1	1	0	1	1	0	0	1	0	0	1	0	0	0	1	0	0	0	1	0	1	1	0	0	1	0	?	?	?	?	?	?	?	?	1	1
140	17	1	1	.	1	1	999	999	999	999	999	3	0	1	1	1	1	1	0	1	1	1	0	1	0	0	0	0	0	1	0	1	0	0	0	0	1	1	0	?	?	?	?	?	?	?	?	0	1
141	20	1	1	1	1	1	999	999	999	999	999	6	0	0	1	1	0	1	0	0	1	1	0	0	0	0	0	1	1	1	0	1	0	0	1	0	0	1	0	1	1	1	1	0	0	0	1	1	1
142	35	1	1	1	1	1	999	999	999	999	999	18	0	0	1	1	1	1	0	0	1	1	0	1	0	1	0	0	1	1	1	0	1	0	1	1	1	1	0	0	0	1	1	1	1	0	0	0	0
143	26	1	2	1	1	1	999	999	999	999	999	10	0	0	2	1	0	1	0	1	1	0	0	1	0	0	1	1	0	1	0	0	0	0	1	1	1	1	0	1	0	1	1	1	0	1	1	1	0
144	18	1	1	1	1	1	999	999	999	999	999	3	0	1	1	0	0	0	0	0	1	1	0	0	0	0	0	0	0	0	0	1	0	1	0	0	0	1	0	0	0	0	0	0	0	0	0	1	0
145	19	1	1	1	1	1	999	999	999	999	999	6	1	1	1	1	0	0	0	1	1	1	0	1	0	0	1	1	0	0	0	0	0	0	1	0	0	1	0	1	0	1	1	0	0	1	1	0	1
146	27	1	1	1	1	1	999	999	999	999	999	13	0	0	1	1	1	1	0	0	1	0	1	0	0	0	0	0	0	1	1	1	0	0	1	1	1	1	0	0	0	1	1	0	0	0	0	1	1
147	26	1	1	1	1	0	1	1	0	0	0	4	0	1	1	1	0	1	1	0	1	1	0	0	0	0	1	0	0	1	0	0	0	0	0	0	1	1	0	1	0	0	1	0	0	0	0	1	1
148	26	1	1	1	1	0	1	1	0	0	0	18	0	1	1	0	1	1	0	1	1	1	1	0	0	0	1	0	0	1	0	1	0	0	1	1	1	1	0	1	1	0	0	0	0	1	1	1	1
149	22	1	1	1	1	0	1	1	0	1	0	4	0	1	1	1	0	0	0	0	1	0	1	0	0	0	1	1	1	0	0	0	0	0	0	0	0	1	0	0	0	0	0	0	0	1	1	1	1
150	24	1	1	1	1	0	1	.	.	.	.	9	1	0	1	1	1	0	0	0	1	1	0	0	0	0	1	1	1	0	0	1	0	0	1	0	0	1	0	1	0	1	1	0	0	0	1	1	1
151	29	1	1	1	1	0	2	2	0	0	0	15	0	0	1	0	1	1	1	0	1	1	0	0	0	0	1	0	0	1	1	0	1	1	1	1	1	0	0	1	0	1	1	0	0	0	1	1	1
152	22	1	1	1	1	0	1	1	0	0	0	2	0	1	1	0	0	0	0	0	1	1	1	1	1	1	1	1	1	0	1	1	0	0	1	1	1	1	0	1	0	1	1	0	0	1	1	1	1
153	32	1	2	1	1	0	1	1	0	1	0	10	0	0	1	0	1	1	1	1	1	1	1	1	1	0	0	0	0	1	0	1	0	1	1	0	1	0	0	0	0	1	1	0	0	1	1	0	1
154	29	1	1	1	1	0	1	1	0	1	0	17	1	1	1	1	0	0	0	0	1	0	0	1	0	0	1	1	0	0	0	1	0	0	1	1	1	1	0	1	0	1	1	0	0	0	1	1	1
155	29	1	1	1	1	0	1	1	0	0	0	14	0	0	1	0	0	1	0	0	1	0	0	0	0	0	1	0	0	1	0	0	0	0	1	1	0	1	0	0	0	0	0	0	0	0	1	1	0
156	23	1	1	1	1	0	1	1	0	1	0	6	1	0	1	1	0	1	1	1	1	1	0	0	0	0	1	0	0	1	1	0	0	0	1	1	1	1	0	1	1	0	1	0	1	0	0	1	1
157	22	1	2	1	1	0	2	2	0	2	0	2	1	0	1	0	1	1	0	0	1	1	1	0	0	1	1	0	0	0	1	1	0	0	1	1	1	1	0	1	1	1	1	0	0	0	1	1	1
158	24	1	1	1	1	0	2	2	0	2	0	1	1	0	1	0	0	1	0	0	1	1	0	0	0	0	1	1	0	1	0	1	1	1	1	1	0	1	0	0	1	0	1	1	0	1	1	0	1
159	26	1	2	1	1	0	2	1	1	1	1	3	1	0	2	0	0	1	1	0	1	0	0	1	0	0	1	1	0	0	0	0	0	1	1	1	0	1	0	1	0	0	1	0	0	1	1	0	1
160	24	1	2	1	1	1	999	999	999	999	999	1	1	1	2	0	0	1	1	0	0	0	0	0	0	0	0	0	0	0	0	1	0	0	1	0	0	0	0	0	0	0	0	0	0	0	0	0	0
161	24	1	1	1	1	1	999	999	999	999	999	5	1	0	0	1	0	1	0	0	1	0	0	1	0	0	0	0	0	1	0	1	0	0	1	0	0	1	0	1	0	1	1	0	0	0	0	1	1
162	24	1	1	1	1	1	999	999	999	999	999	12	0	0	1	1	0	1	0	0	1	0	1	1	0	0	0	1	0	1	0	0	1	0	1	0	1	1	0	0	1	1	0	1	0	0	1	1	1
163	22	0	1	1	1	1	999	999	999	999	999	2	0	1	2	0	1	1	0	0	1	0	0	1	0	0	1	0	0	1	0	0	0	0	1	1	1	1	0	1	1	1	1	0	0	0	0	0	0
164	29	1	1	1	1	1	999	999	999	999	999	7	1	1	1	1	1	1	0	0	1	1	1	0	0	.	1	1	0	1	0	1	1	1	1	1	0	1	0	1	0	1	1	0	0	0	1	1	1
165	28	1	1	1	1	1	999	999	999	999	999	12	0	0	1	1	1	1	0	0	1	0	0	0	0	0	0	1	0	1	0	0	0	0	1	0	1	1	0	0	0	1	0	0	0	0	1	1	1
166	32	1	1	1	1	1	999	999	999	999	999	18	1	0	1	1	1	0	0	0	1	1	0	0	0	0	1	1	0	0	0	1	0	0	0	0	0	1	0	1	0	0	0	1	0	0	1	1	1
167	32	1	2	1	1	1	999	999	999	999	999	13	0	1	1	1	1	1	0	0	1	1	0	0	0	0	1	0	0	1	0	1	0	0	0	0	0	1	0	0	1	0	1	0	0	0	1	1	0
168	25	1	1	1	1	1	999	999	999	999	999	3	1	1	1	1	1	1	0	0	1	0	1	0	0	0	0	1	0	1	1	1	0	0	1	0	1	1	0	1	0	0	1	0	0	0	1	1	1
169	23	1	1	1	1	1	999	999	999	999	999	4	0	1	1	1	1	1	0	1	1	1	0	1	0	0	0	0	0	1	0	0	0	0	1	0	0	1	0	0	0	1	1	0	0	1	0	0	1
170	24	1	1	1	1	1	999	999	999	999	999	3	1	1	1	1	0	0	0	0	1	0	0	1	0	0	0	1	0	1	0	0	1	0	1	1	1	1	0	0	1	1	0	0	0	1	1	1	0
171	16	1	1	.	1	1	999	999	999	999	999	1	1	1	1	1	1	0	0	0	1	1	0	0	0	0	0	0	0	0	0	1	0	0	0	0	0	0	0	0	0	0	0	0	0	0	0	0	0
172	20	1	1	1	1	1	999	999	999	999	999	5	1	0	2	1	0	0	0	0	1	0	0	0	0	0	1	0	0	0	0	1	0	0	1	0	0	1	0	1	1	1	1	0	0	0	1	0	1
173	26	1	2	1	1	1	999	999	999	999	999	4	0	0	1	0	1	0	0	0	1	1	0	0	0	1	1	1	0	1	0	1	0	0	0	1	1	1	0	0	0	1	1	0	0	1	1	1	1
174	27	1	1	1	1	1	999	999	999	999	999	3	1	1	1	0	1	1	1	0	1	0	1	0	0	1	0	1	0	0	1	0	0	0	1	1	1	1	0	1	0	0	1	0	0	1	1	1	1
175	24	1	1	1	1	0	1	1	.	.	.	3	1	1	1	0	1	1	0	0	1	0	0	0	0	0	1	1	0	1	0	0	1	0	1	1	1	1	0	0	1	0	0	0	0	0	0	1	1
176	29	1	1	1	1	0	1	1	.	.	.	19	1	1	1	0	0	0	0	0	1	1	0	0	0	0	1	1	0	1	0	1	0	1	0	1	1	1	0	0	1	1	1	0	0	0	1	1	1
177	23	1	1	0	1	1	999	999	999	999	999	4	1	1	1	0	1	0	0	0	1	1	1	0	0	0	1	1	0	1	0	0	0	0	1	1	0	1	0	1	0	1	1	0	0	0	1	1	1
178	37	1	1	1	1	1	999	999	999	999	999	18	1	1	1	0	0	0	0	0	1	0	0	1	0	0	1	0	0	0	0	0	1	0	1	0	0	1	0	1	0	1	1	0	0	0	1	0	1
179	41	0	1	1	2	1	999	999	999	999	999	10	1	0	1	0	0	1	0	0	1	1	0	1	0	0	1	1	0	1	1	1	0	0	1	1	1	1	0	1	0	1	1	0	0	1	1	1	1
180	22	0	1	1	2	0	2	1	1	.	.	15	1	0	1	1	1	1	1	0	1	1	0	0	0	1	0	1	1	1	1	1	0	1	0	1	1	1	0	0	1	1	0	0	0	1	0	1	1
181	26	0	1	1	2	1	999	999	999	999	999	13	1	1	1	0	1	1	0	0	1	1	0	0	0	0	1	0	0	0	1	1	0	1	0	0	1	1	0	0	1	0	0	1	0	0	1	0	0
182	26	0	1	1	2	1	999	999	999	999	999	6	1	1	1	0	0	1	1	0	1	1	0	1	0	0	1	0	0	0	1	0	0	0	0	0	1	0	0	0	1	0	0	1	0	0	1	1	0
183	38	0	1	1	2	0	3	2	1	1	1	3	0	1	1	1	0	0	0	1	1	1	1	0	1	1	1	0	1	1	1	1	1	1	1	1	1	1	0	0	0	1	1	0	0	0	1	1	1
184	37	0	1	1	2	0	1	1	0	1	0	5	0	1	1	1	1	1	1	0	0	1	0	1	0	0	0	1	1	0	0	1	0	0	1	1	1	1	0	1	0	1	1	1	1	0	1	1	1
185	50	0	1	.	2	0	.	.	.	.	.	30	0	0	1	0	1	0	0	0	1	1	1	0	0	0	1	1	0	1	0	0	0	0	0	0	0	1	0	1	0	1	1	1	0	0	1	1	1
186	28	0	1	1	2	1	999	999	999	999	999	7	1	1	1	0	1	1	0	0	1	1	0	0	0	0	1	0	0	0	0	1	0	0	0	0	0	1	0	0	1	0	0	1	0	0	1	1	1
187	50	0	2	.	2	1	999	999	999	999	999	25	0	0	1	0	0	1	0	1	1	1	0	1	0	0	1	1	0	1	0	1	0	0	1	0	1	1	0	0	0	1	1	0	0	1	1	1	1
188	45	0	2	1	2	1	999	999	999	999	999	7	1	1	2	1	0	0	0	0	1	1	0	1	0	0	1	0	0	1	0	1	0	0	1	0	1	1	0	0	0	0	1	0	0	0	0	1	1
189	30	0	1	1	2	1	999	999	999	999	999	15	1	1	2	1	1	0	1	0	1	1	1	0	0	0	0	0	0	0	0	0	0	0	1	1	0	1	0	0	1	1	1	0	0	1	1	1	1
[truncated: 32 more columns]
